# Supplementary material for: Maternal sepsis in pregnancy and the puerperal periods: a cross-sectional study
Source: Front Med (Lausanne). 2023 May 16;10:1126807. doi: 10.3389/fmed.2023.1126807 (PMC10228646; doi:10.3389/fmed.2023.1126807)
Supplement: Supplementary file 1 [file Table_1.XLSX]

## Sheet: Sheet1
Supplementary Table 1. The types of diseases included in group of genital tract infection, pneumonia, urinary tract infection (UTI)/pyelonephritis, digestive tract infection, and others in infection sources were presented.
Group	Infection source	Diseases	Case number	Proportion
BSI	Genital tract	puerperal infection	11	0.407407
		chorioamnionitis	2	0.0740741
		abortion	2	0.0740741
		intrauterine residue	1	0.037037
		dead fetuses	2	0.0740741
	Pneumonia	pneumonia	8	0.296296
	UTI/pyelonephritis	lower urinary infection	0	0
		pyelonephritis	0	0
	Digestive tract	gaslrointestinal perforation	0	0
		acute gastroenteritis	0	0
		acute cholecystitis	0	0
		acute pancreatitis	0	0
		acute appendicit	0	0
	Others	Intracranial infection	0	0
		intraperitoneal abscess	0	0
		Wound Infection	1	0.037037
Sepsis-cure	Genital tract	puerperal infection	6	0.157895
		chorioamnionitis	2	0.0526316
		abortion	2	0.0526316
		intrauterine residue	0	0
		dead fetuses	3	0.0789474
	Pneumonia	pneumonia	12	0.315789
	UTI/pyelonephritis	lower urinary infection	1	0.0263158
		pyelonephritis	6	0.157895
	Digestive tract	gaslrointestinal perforation	0	0
		acute gastroenteritis	3	0.0789474
		acute cholecystitis	1	0.0263158
		acute pancreatitis	0	0
		acute appendicit	1	0.0263158
	Others	Intracranial infection	0	0
		intraperitoneal abscess	1	0.0263158
		Wound Infection	0	0
Sepsis-death	Genital tract	puerperal infection	2	0.0571429
		chorioamnionitis	0	0
		abortion	5	0.142857
		intrauterine residue	0	0
		dead fetuses	2	0.0571429
	Pneumonia	pneumonia	17	0.485714
	UTI/pyelonephritis	lower urinary infection	0	0
		pyelonephritis	2	0.0571429
	Digestive tract	gaslrointestinal perforation	3	0.0857143
		acute gastroenteritis	2	0.0571429
		acute cholecystitis	0	0
		acute pancreatitis	1	0.0285714
		acute appendicit	0	0
	Others	Intracranial infection	1	0.0285714
		intraperitoneal abscess	0	0
		Wound Infection	0	0
