# Supplementary material for: Maternal sepsis in pregnancy and the puerperal periods: a cross-sectional study
Source: Front Med (Lausanne). 2023 May 16;10:1126807. doi: 10.3389/fmed.2023.1126807 (PMC10228646; doi:10.3389/fmed.2023.1126807)
Supplement: Supplementary file 2 [file Table_2.XLSX]

## Sheet: Sheet4
Supplementary Table 2. Detailed information on the cultivated microorganisms identified from blood, intrauterine fluid, ascitic fluid, chest water, and bone marrow samples of participants were presented.
Group	Microorganisms	Species	Samples	Participant No.
BSI	Fungi	Candida albicans	blood	87
BSI	Gram-	Escherichia coli	blood	22
BSI	Gram-	Escherichia coli	blood	32
BSI	Gram-	Escherichia coli	blood	57
BSI	Gram-	Escherichia coli	blood	58
BSI	Gram-	Escherichia coli	blood	60
BSI	Gram-	Escherichia coli	blood	62
BSI	Gram-	Escherichia coli	blood	63
BSI	Gram-	Escherichia coli	blood	89
BSI	Gram-	Escherichia coli	blood	90
BSI	Gram-	Escherichia coli	blood	92
BSI	Gram-	Escherichia coli	blood	99
BSI	Gram-	Escherichia coli	blood	103
BSI	Gram-	Escherichia coli	intrauterine	103
BSI	Gram-	Escherichia coli	blood	104
BSI	Gram-	Gram-negative bacilli	blood	17
BSI	Gram-	Klebsiella oxytoca	blood	43
BSI	Gram-	Klebsiella pneumoniae	blood	47
BSI	Gram-	Klebsiella pneumoniae	blood	106
BSI	Gram-	Prevotella bivia	ascitic fluid	93
BSI	Gram-	Serratia marcescens	blood	98
BSI	Gram+	Bifidobacterium spp	blood	93
BSI	Gram+	Eggerthella lenta	blood	56
BSI	Gram+	Enterococcus faecalis	blood	42
BSI	Gram+	Enterococcus faecalis	blood	62
BSI	Gram+	Enterococcus faecalis	blood	65
BSI	Gram+	Enterococcus faecalis	blood	96
BSI	Gram+	Gram-positive cocas	blood	59
BSI	Gram+	Gram-positive cocas	blood	60
BSI	Gram+	Klebsiella oxytoca	blood	100
BSI	Gram+	Listeria monocytogenes	blood	67
sepsis-cure	Fungi	Candida albicans	blood	10
sepsis-cure	Gram-	Acinetobacter baumannii	blood	10
sepsis-cure	Gram-	Acinetobacter baumannii	blood	12
sepsis-cure	Gram-	Acinetobacter baumannii	blood	15
sepsis-cure	Gram-	Acinetobacter baumannii	blood	23
sepsis-cure	Gram-	Acinetobacter baumannii	blood	24
sepsis-cure	Gram-	Acinetobacter baumannii	ascitic fluid	84
sepsis-cure	Gram-	Acinetobacter baumannii	chest water	84
sepsis-cure	Gram-	Burkholderi spp	ascitic fluid	84
sepsis-cure	Gram-	Burkholderi spp	chest water	84
sepsis-cure	Gram-	Escherichia coli	ascitic fluid	15
sepsis-cure	Gram-	Escherichia coli	blood	30
sepsis-cure	Gram-	Escherichia coli	blood	54
sepsis-cure	Gram-	Klebsiella pneumoniae	blood	24
sepsis-cure	Gram-	Klebsiella pneumoniae	blood	48
sepsis-cure	Gram-	Klebsiella pneumoniae	blood	84
sepsis-cure	Gram-	Pseudomonas aeruginosa	blood	15
sepsis-cure	Gram+	Enterococcus faecalis	blood	1
sepsis-cure	Gram+	Gram-positive cocas	blood	94
sepsis-cure	Gram+	Staphylococcus epidermidis	blood	10
sepsis-cure	Gram+	Staphylococcus epidermidis	blood	14
sepsis-cure	Gram+	Staphylococcus hominis subsp	blood	69
sepsis-cure	Gram+	Staphylococcus simulans	blood	20
sepsis-cure	Gram+	Streptococcus equisimilis	blood	20
sepsis-cure	Gram+	Streptococcus equisimilis	bone marrow	20
sepsis-cure	Gram+	Streptococcus pyogenes	blood	79
sepsis-death	Fungi	Candida glabrata	ascitic fluid	7
sepsis-death	Fungi	Candida parapsilosis	blood	52
sepsis-death	Fungi	Candida tropicalis	blood	38
sepsis-death	Fungi	Penicillium marneffei	blood	36
sepsis-death	Gram-	Escherichia coli	ascitic fluid	7
sepsis-death	Gram-	Escherichia coli	blood	7
sepsis-death	Gram-	Escherichia coli	blood	40
sepsis-death	Gram-	Escherichia coli	blood	50
sepsis-death	Gram-	Escherichia coli	blood	51
sepsis-death	Gram-	Escherichia coli	intrauterine	70
sepsis-death	Gram-	Escherichia coli	blood	76
sepsis-death	Gram-	Escherichia coli	blood	82
sepsis-death	Gram-	Escherichia coli	blood	101
sepsis-death	Gram-	Gram-negative	blood	13
sepsis-death	Gram-	Gram-negative	blood	70
sepsis-death	Gram-	Klebsiella pneumoniae	blood	95
sepsis-death	Gram-	Pseudomonas maltophilia	blood	27
sepsis-death	Gram-	Serratia marcescens	blood	35
sepsis-death	Gram+	Enterococcus faecalis	blood	16
sepsis-death	Gram+	Enterococcus faecalis	intrauterine	16
sepsis-death	Gram+	Enterococcus faecalis	blood	95
sepsis-death	Gram+	Gram-positive bacilli	ascitic fluid	77
sepsis-death	Gram+	Gram-positive bacilli	intrauterine	77
sepsis-death	Gram+	Gram-positive cocas	ascitic fluid	6
sepsis-death	Gram+	Gram-positive cocas	blood	6
sepsis-death	Gram+	Gram-positive cocas	ascitic fluid	7
sepsis-death	Gram+	Gram-positive cocas	blood	25
sepsis-death	Gram+	Gram-positive cocas	blood	70
sepsis-death	Gram+	Gram-positive cocas	intrauterine	70
sepsis-death	Gram+	Gram-positive cocas	blood	73
sepsis-death	Gram+	Listeria monocytogenes	blood	35
sepsis-death	Gram+	Listeria monocytogenes	blood	61
sepsis-death	Gram+	Listeria monocytogenes	blood	77
sepsis-death	Gram+	Staphylococcus aureus	blood	28
