# Supplementary material for: Maternal sepsis in pregnancy and the puerperal periods: a cross-sectional study
Source: Front Med (Lausanne). 2023 May 16;10:1126807. doi: 10.3389/fmed.2023.1126807 (PMC10228646; doi:10.3389/fmed.2023.1126807)
Supplement: Supplementary file 3 [file Table_3.XLSX]

## Sheet: Sheet2
Supplementary Table 3. Symptoms included in circulatory dysfunction, respiratory dysfunction, renal dysfunction, liver dysfunction, and disseminated intravascular coagulation (DIC) in sepsis-cure and sepsis-death groups, as well as the case number and proportion, were presented.
Group	MODS	Symptoms	Case number	Proportion
Sepsis-cure	Circulatory dysfunction	Postpartum hemorrhagic shock	2	0.0740741
		septic shock	7	0.259259
		Cardiogenic shock	1	0.037037
	Respiratory dysfunction	Pulmonary arterial hypertension	0	0
		Respiratory failure	11	0.407407
		Acute respiratory distress syndrome	0	0
		Arrest of breath	0	0
	Renal dysfunction	Uremia	2	0.0740741
	Liver dysfunction	Abnormal liver function	4	0.148148
	DIC	DIC	0	0
Sepsis-death	Circulatory dysfunction	Postpartum hemorrhagic shock	8	0.121212
		septic shock	7	0.106061
		Cardiogenic shock	6	0.0909091
	Respiratory dysfunction	Pulmonary arterial hypertension	3	0.0454545
		Respiratory failure	22	0.333333
		Acute respiratory distress syndrome	2	0.030303
		Arrest of breath	2	0.030303
	Renal dysfunction	Uremia	4	0.0606061
	Liver dysfunction	Abnormal liver function	3	0.0454545
	DIC	DIC	9	0.136364
